# Supplementary material for: Analysis of MIR27A (rs11671784) Variant Association with Systemic Lupus Erythematous
Source: Life (Basel). 2023 Mar 5;13(3):701. doi: 10.3390/life13030701 (PMC10058767; doi:10.3390/life13030701)
Supplement: Supplementary file 1 [file life-13-00701-s001.zip]

Archive with 1 entries (1 files):
- life-2204018-supplementary.pdf
